# Supplementary material for: Effectiveness of Two Universal Angiosperm Probe Sets Tested In Silico for Caryophyllids Taxa with Emphasis on Cacti Species
Source: Genes (Basel). 2022 Mar 24;13(4):570. doi: 10.3390/genes13040570 (PMC9032312; doi:10.3390/genes13040570)
Supplement: Supplementary file 1 [file genes-13-00570-s001.zip]

Archive with 1 entries (1 files):
- genes-1631672-supplementary.pdf
